# Supplementary material for: A Transcriptomic View of the Proteome Variability of Newborn and Adult Bothrops jararaca Snake Venoms
Source: PLoS Negl Trop Dis. 2012 Mar 13;6(3):e1554. doi: 10.1371/journal.pntd.0001554 (PMC3302817; doi:10.1371/journal.pntd.0001554)
Supplement: Table S2 — Identification of putative toxin-related clusters of B. jararaca venom gland ESTs. (XLS) [file pntd.0001554.s002.xls]

## Sheet: Toxins
	Table S2: Identification of putative toxin-related clusters of B. jararaca venom gland ESTs.
	Cluster name	Number of clones				TOTAL	Putative product	gi number	e-value	%*	BLAST**
	SVMP	AF	AM	AT	N
	BJOTD0001C	7	0	7	2	16	Zinc metalloproteinase/disintegrin,jararafibrase-2	gi|82219563|	0	97	X
	BJOTD0003C	2	0	2	0	4	Zinc metalloproteinase-disintegrin BITM06A	gi|82214993|	9.01142e-95	100	X
	BJOTD0004C	4	0	4	0	8	Zinc metalloproteinase/disintegrin	gi|123883732|	2.96546e-154	92	X
	BJOTD0005C	1	0	1	9	11	Zinc metalloproteinase-disintegrin jerdonitin	gi|48427991|	0	88	X
	BJOTD0007C	2	0	2	0	4	Metalloproteinase insularinase-A	gi|82197476|	5.56483e-79	100	X
	BJOTD0008C	1	0	1	2	4	Batroxstatin-3	gi|205278807|	7.85926e-148	93	X
	BJOTD0010C	4	0	4	1	9	Zinc metalloproteinase/disintegrin; jararafibrase-2	gi|82219563|	1.85053e-92	98	X
	BJOTD0015C	1	1	2	1	5	Zinc metalloproteinase-disintegrin HF3	gi|82219706|	1.00889e-88	95	X
	BJOTD0020C	2	0	2	0	4	Zinc metalloproteinase-disintegrin jararhagin	gi|231997|	7.54261e-132	100	X
	BJOTD0021C	2	0	2	0	4	Zinc metalloproteinase-disintegrin jararhagin	gi|231997|	4.44644e-90	98	X
	BJOTD0030C	1	0	1	1	3	Zinc metalloprotease-disintegrin halysase	gi|82211845|	1.25707e-75	90	X
	BJOTD0034C	1	0	1	2	4	Metalloproteinase isoform 7	gi|109254972|	1.35167e-93	92	X
	BJOTD0045C	1	0	1	2	4	batroxstatin-1	gi|205278803|	3.75475e-145	88	X
	BJOTD0046C	2	0	2	0	4	Zinc metalloproteinase-disintegrin berythractivase	gi|82216043|	1.78192e-69	83	X
	BJOTD0061C	4	1	5	2	12	Zinc metalloprotease-disintegrin halysase	gi|82211845|	1.4968e-27	85	X
	BJOTD0077C	2	0	2	0	4	Zinc metalloproteinase-disintegrin HF3	gi|82219706|	3.02777e-33	94	X
	BJOTD0087C	28	4	32	0	64	Zinc metalloproteinase/disintegrin	gi|82219563|	7.53625e-131	95	X
	BJOTD0090C	3	0	3	2	8	Zinc metalloproteinase BITM02A	gi|82214994|	4.48916e-122	99	X
	BJOTD0097C	0	13	13	0	26	Zinc metalloproteinase-disintegrin HF3	gi|82219706|	0	88	X
	BJOTD0103C	0	5	5	0	10	Batroxstatin-1	gi|205278803|	4.36557e-130	89	X
	BJOTD0104C	0	4	4	0	8	Zinc metalloproteinase Bap1	gi|187608847|	8.67087e-97	96	X
	BJOTD0114C	0	11	11	1	23	Batroxstatin-1	gi|205278803|	4.24311e-55	89	X
	BJOTD0125C	0	4	4	13	21	Zinc metalloproteinase/disintegrin Insularinase-A	gi|82197476|	0	90	X
	BJOTD0127C	2	9	11	0	22	Batroxstatin-1	gi|205278803|	5.95512e-179	88	X
	BJOTD0179C	0	0	0	4	4	Zinc metalloproteinase-disintegrin HF3	gi|82219706|	8.86988e-88	89	X
	BJOTD0180C	0	0	0	4	4	Metalloproteinase jararafibrase-2	gi|82219563|	9.46547e-92	98	X
	BJOTD0182C	0	0	0	3	3	Zinc metalloproteinase-disintegrin atrolysin-A	gi|75570463|	5.71946e-127	85	X
	BJOTD0184C	0	0	0	5	5	Zinc metalloproteinase-disintegrin atrolysin-A	gi|75570463|	7.04449e-120	88	X
	BJOTD0185C	0	0	0	2	2	Zinc metalloproteinase-disintegrin HF3	gi|82219706|	1.2421e-93	91	X
	BJOTD0189C	0	0	0	2	2	Zinc metalloproteinase-disintegrin jararhagin	gi|231997|	2.30532e-92	83	X
	BJOTD0192C	0	0	0	3	3	Vascular apoptosis-inducing protein 2A	gi|144905068|	1.56637e-91	98	X
	BJOTD0194C	0	0	0	2	2	Zinc metalloproteinase BITM02A	gi|82214994|	1.33689e-86	98	X
	BJOTD0196C	0	0	0	3	3	Zinc metalloproteinase-disintegrin BITM06A	gi|82214993|	5.51827e-85	96	X
	BJOTD0201C	0	0	0	5	5	Metalloproteinase VMP-II precursor	gi|258618062|	4.14987e-179	91	X
	BJOTD0203C	32	4	36	40	112	Zinc metalloproteinase-disintegrin BITM06A	gi|82214993|	0	100	X
	BJOTD0207C	0	0	0	4	4	Metalloproteinase VMP-III precursor	gi|258618056|	0	93	X
	BJOTD0208C	0	1	1	3	5	Zinc metalloproteinase-disintegrin bothrojarin-2	gi|123905787|	6.27913e-29	96	X
	BJOTD0209C	0	0	0	25	25	Metalloproteinase VMP-III precursor	gi|258618068|	0	90	X
	BJOTD0211C	0	0	0	5	5	Zinc metalloproteinase-disintegrin HF3	gi|82219706|	1.17435e-100	95	X
	BJOTD0212C	0	0	0	7	7	Metalloproteinase VMP-III precursor	gi|258618068|	1.2162e-101	94	X
	BJOTD0216C	0	0	0	2	2	Metalloproteinase jararafibrase-2	gi|82219563|	4.05912e-92	99	X
	BJOTD0223C	0	0	0	2	2	Metalloproteinase isoform 3	gi|109254964|	2.08345e-112	84	X
	BJOTD0225C	0	0	0	9	9	Metalloproteinase VMP-III precursor	gi|258618056|	2.03922e-139	83	X
	BJOTD0226C	0	1	1	23	25	Zinc metalloproteinase-disintegrin agkistin	gi|82211851|	3.56972e-146	88	X
	BJOTD0228C	0	0	0	20	20	Metalloproteinase VMP-III precursor	gi|258618056|	0	84	X
	BJOTD0234C	0	0	0	2	2	Zinc metalloproteinase-disintegrin HF3	gi|82219706|	6.42106e-62	88	X
	BJOTD0238C	0	0	0	10	10	Zinc metalloproteinase-disintegrin berythractivase	gi|82216043|	2.86097e-106	81	X
	BJOTD0241C	0	0	0	3	3	Metalloproteinase isoform 3	gi|109254964|	6.23727e-133	85	X
	BJOTD0251C	0	0	0	2	2	Zinc metalloproteinase-disintegrin BjussuMP-1	gi|123889624|	2.80206e-33	88	X
	BJOTD0258C	0	0	0	3	3	Zinc metalloproteinase leucurolysin-B	gi|223635807|	4.75098e-53	91	X
	BJOTD0263C	0	0	0	4	4	Zinc metalloproteinase-disintegrin VAP1	gi|82220669|	1.44713e-86	95	X
	BJOTD0264C	0	0	0	2	2	Zinc metalloproteinase BITM02A	gi|82214994|	5.63588e-80	99	X
	BJOTD0280S	1	0	1	0	2	Zinc metalloproteinase-disintegrin HF3	gi|82219706|	2.48598e-63	87	X
	BJOTD0305S	1	0	1	0	2	Metalloproteinase insularinase-A	gi|82197476|	6.23729e-24	96	X
	BJOTD0308S	1	0	1	0	2	Zinc metalloproteinase-disintegrin bothrojarin-1	gi|123908731|	6.06522e-97	100	X
	BJOTD0311S	1	0	1	0	2	Metalloproteinase isoform 7	gi|109254972|	1.72561e-56	92	X
	BJOTD0327S	1	0	1	0	2	Gloydius halys gene for prepro-halystatin 2 and 3	gi|469191|	0	91	N
	BJOTD0356S	1	0	1	0	2	Zinc metalloproteinase-disintegrin HF3	gi|82219706|	9.37665e-31	81	X
	BJOTD0371S	1	0	1	0	2	Metalloproteinase-disintegrin-like protein	gi|2231612|	1.80951e-145	89	N
	BJOTD0376S	1	0	1	0	2	BChain B, The Three-Dimensional Structure Of Bothropasin	gi|209870468|	8.77907e-29	96	X
	BJOTD0386S	1	0	1	0	2	Trimeresurus elegans mRNA for elegantin-2a precursor	gi|15991221|	1.08164e-147	91	N
	BJOTD0410S	1	0	1	0	2	Batroxstatin-1	gi|205278803|	1.7507e-16	93	X
	BJOTD0460S	0	1	1	0	2	Metalloproteinase jararafibrase-2	gi|82219563|	2.12742e-76	97	X
	BJOTD0486S	0	1	1	0	2	Batroxstatin-1	gi|205278803|	1.01313e-64	90	X
	BJOTD0518S	0	1	1	0	2	Bothrops jararacussu metalloprotease BOJUMET III mRNA	gi|32306930|	2.60723e-135	99	N
	BJOTD0606S	0	1	1	0	2	Zinc metalloproteinase-disintegrin HF3	gi|82219706|	7.33782e-51	94	X
	BJOTD0641S	0	0	0	1	1	Zinc metalloproteinase-disintegrin berythractivase	gi|82216043|	1.28999e-86	89	X
	BJOTD0648S	0	0	0	1	1	Zinc metalloproteinase-disintegrin HF3	gi|82219706|	4.55801e-91	88	X
	BJOTD0664S	0	0	0	1	1	Metalloproteinase VMP-II precursor	gi|258618066|	3.50686e-49	100	X
	BJOTD0687S	0	0	0	1	1	Zinc metalloproteinase-disintegrin atrolysin-A	gi|75570463|	5.82964e-49	87	X
	BJOTD0693S	0	0	0	1	1	Metalloproteinase VMP-III precursor	gi|258618068|	1.36576e-37	87	X
	BJOTD0698S	0	0	0	1	1	ml-G2 gene for MLD-containing dimeric disintegrin	gi|95007582|	2.87008e-169	85	N
	BJOTD0715S	0	0	0	1	1	Gloydius halys gene for prepro-halystatin 2 and 3	gi|469191|	2.20167e-114	83	N
	BJOTD0716S	0	0	0	1	1	Zinc metalloproteinase Bap1	gi|187608847|	1.8088e-86	98	X
	BJOTD0744S	0	0	0	1	1	Zinc metalloproteinase-disintegrin berythractivase	gi|82216043|	2.53404e-82	80	X
	BJOTD0758S	0	0	0	1	1	Zinc metalloproteinase-disintegrin BITM06A	gi|82214993|	3.696e-92	98	X
	BJOTD0761S	0	0	0	1	1	Zinc metalloproteinase-disintegrin BITM06A	gi|82214993|	2.17183e-84	96	X
	BJOTD0763S	0	0	0	1	1	Zinc metalloproteinase-disintegrin berythractivase	gi|82216043|	1.49054e-94	85	X
	BJOTD0787S	0	0	0	1	1	Bothrops jararaca bothropasin precursor	gi|4895109|	1.74337e-65	94	N
	BJOTD0788S	0	0	0	1	1	Bothrops jararacussu metalloprotease BOJUMET II	gi|32306926|	1.58665e-73	88	N
	BJOTD0789S	0	0	0	1	1	Disintegrin jarastatin	gi|123905785|	5.04903e-21	95	X
	BJOTD0797S	0	0	0	1	1	Zinc metalloproteinase-disintegrin BITM06A	gi|82214993|	4.07644e-81	96	X
	BJOTD0798S	0	0	0	1	1	Atrolysin e	gi|995748|	1.14455e-31	94	X
	BJOTD0826S	0	0	0	1	1	Zinc metalloproteinase leucurolysin-B	gi|223635807|	2.79112e-59	92	X
	BJOTD0859S	0	0	0	1	1	Zinc metalloproteinase-disintegrin bothrojarin-3	gi|123905786|	4.2612e-71	92	X
	BJOTD0899S	0	0	0	1	1	Trimeresurus flavoviridis mRNA for flavoridin precursor	gi|21326757|	1.18967e-66	93	N
	BJOTD0908S	0	0	0	1	1	Atrolysin e	gi|995748|	5.15452e-51	95	X
	BJOTD0954S	0	0	0	1	1	Batroxstatin-1	gi|205278803|	5.35702e-47	98	X
	BJOTD0958S	0	0	0	1	1	Zinc metalloproteinase-disintegrin HF3	gi|82219706|	1.57905e-89	89	X
	SVSP
	BJOTD0014C	4	3	7	0	14	Bothrops jararaca mRNA for hypothetical protein	gi|54650275|	0	91	N
	BJOTD0016C	4	0	4	1	9	Bothrops jararaca mRNA for hypothetical protein	gi|54650275|	0	98	N
	BJOTD0025C	4	1	5	0	10	Bothrops jararaca mRNA for hypothetical protein	gi|54650275|	0	92	N
	BJOTD0028C	4	0	4	2	10	Serine proteinase BITS01A	gi|82244284|	7.40696e-152	100	X
	BJOTD0075C	3	0	3	0	6	Bothrops jararaca mRNA for hypothetical protein	gi|54650273|	0	98	N
	BJOTD0082C	2	1	3	0	6	Bothrops jararaca mRNA for hypothetical protein	gi|54650275|	7.24331e-171	87	N
	BJOTD0100C	0	3	3	0	6	Venom serine protease homolog	gi|82240434|	1.95137e-14	100	X
	BJOTD0130C	1	1	2	1	5	Venom serine protease homolog	gi|82240434|	1.24429e-101	97	X
	BJOTD0132C	0	1	1	1	3	Venom serine proteinase HS114	gi|82233395|	4.29535e-70	99	X
	BJOTD0190C	0	0	0	3	3	Bothrops jararaca mRNA for hypothetical protein	gi|54650275|	0	90	N
	BJOTD0191C	0	3	3	2	8	Bothrops jararaca mRNA for hypothetical protein	gi|54650275|	0	92	N
	BJOTD0222C	0	0	0	2	2	Bothrops jararaca mRNA for hypothetical protein	gi|54650275|	1.14308e-87	96	N
	BJOTD0252C	0	0	0	2	2	Trimeresurus mucrosquamatus preprotrimubin mRNA	gi|951151|	0	96	N
	BJOTD0267S	1	0	1	0	2	serine proteinase isoform 8	gi|109254952|	1.25987e-67	94	X
	BJOTD0273S	1	0	1	0	2	Bothrops jararaca mRNA for hypothetical protein	gi|54650275|	2.94849e-44	92	N
	BJOTD0274S	1	0	1	0	2	Venom thrombin-like enzyme	gi|118500913|	6.50036e-32	91	X
	BJOTD0288S	1	0	1	0	2	Bothrops insularis cluster BITS01A serine proteinase precursor	gi|20069138|	4.87531e-65	96	N
	BJOTD0434S	0	1	1	0	2	Venom serine proteinase-like	gi|123883733|	6.49626e-72	91	X
	BJOTD0469S	0	1	1	0	2	Venom serine proteinase HS114	gi|82233395|	3.70467e-19	95	X
	BJOTD0500S	0	1	1	0	2	Bothrops jararaca mRNA for hypothetical protein	gi|54650273|	0	98	N
	BJOTD0508S	0	1	1	0	2	Bothrops jararaca mRNA for hypothetical protein	gi|54650275|	1.31131e-142	90	N
	BJOTD0563S	0	1	1	0	2	Bothrops jararaca mRNA for hypothetical protein	gi|54650275|	2.62566e-106	98	N
	BJOTD0591S	0	1	1	0	2	Bothrops jararacussu serine protease mRNA	gi|32396013|	0	97	N
	BJOTD0604S	0	1	1	0	2	Trimeresurus mucrosquamatus preprotrimubin mRNA	gi|951151|	0	96	N
	BJOTD0632S	0	1	1	0	2	Bothrops jararaca mRNA for KN-BJ2	gi|2130945|	8.97861e-35	73	N
	BJOTD0706S	0	0	0	1	1	Bothrops jararaca mRNA for hypothetical protein	gi|54650275|	0	98	N
	BJOTD0888S	0	0	0	1	1	Serine proteinase isoform 8	gi|109254952|	7.29057e-53	95	X
	CTL
	BJOTD0011C	2	0	2	0	4	Stejaggregin-A subunit alpha	gi|82129984|	1.64046e-62	90	X
	BJOTD0018C	2	0	2	0	4	Glycoprotein IB-binding protein subunit alpha	gi|82116886|	1.6557e-61	97	X
	BJOTD0019C	3	1	4	1	9	Coagulation factor IX-binding protein subunit A	gi|82130933|	8.47681e-53	83	X
	BJOTD0022C	2	0	2	0	4	C-type lectin BiL	gi|82126834|	4.06002e-50	100	X
	BJOTD0023C	2	0	2	0	4	Stejaggregin-A subunit alpha	gi|82129984|	1.24447e-69	93	X
	BJOTD0033C	3	1	4	0	8	C-type lectin BiL	gi|82126834|	6.58227e-86	100	X
	BJOTD0036C	5	1	6	0	12	Botrocetin subunit alpha	gi|399125|	5.10917e-68	96	X
	BJOTD0042C	10	1	11	1	23	Glycoprotein IB-binding protein subunit beta	gi|82116883|	9.75372e-71	98	X
	BJOTD0049C	4	0	4	0	8	Bothrojaracin subunit beta	gi|82124360|	1.02352e-74	98	X
	BJOTD0052C	2	0	2	0	4	Mamushigin subunit beta	gi|34098771|	5.74442e-52	87	X
	BJOTD0054C	13	3	16	1	33	Glycoprotein IB-binding protein subunit beta	gi|82116883|	6.75555e-72	99	X
	BJOTD0059C	2	1	3	0	6	C-type lectin BiL	gi|82126834|	1.00362e-86	100	X
	BJOTD0064C	2	0	2	1	5	Bothroinsularin subunit alpha	gi|229621684|	3.15114e-74	99	X
	BJOTD0067C	12	2	14	0	28	Botrocetin subunit beta	gi|399126|	3.93367e-65	92	X
	BJOTD0078C	1	0	1	1	3	Bothrojaracin subunit alpha	gi|82124362|	5.1763e-75	97	X
	BJOTD0079C	8	2	10	0	20	Botrocetin subunit alpha	gi|399125|	3.57206e-69	98	X
	BJOTD0081C	1	1	2	0	4	Bothrojaracin subunit beta	gi|82124360|	3.77629e-73	96	X
	BJOTD0089C	1	1	2	0	4	Coagulation factor IX-binding protein subunit A	gi|82130933|	1.42322e-52	83	X
	BJOTD0091C	2	1	3	1	7	C-type lectin clone 2100755	gi|82134956|	5.96553e-58	85	X
	BJOTD0099C	4	4	8	4	20	Glycoprotein IB-binding protein subunit alpha	gi|82116886|	1.80025e-71	97	X
	BJOTD0128C	0	2	2	0	4	Coagulation factor IX-binding protein subunit A	gi|82130933|	1.56692e-41	82	X
	BJOTD0135C	0	2	2	0	4	Coagulation factor IX-binding protein subunit A	gi|82130933|	1.48591e-44	83	X
	BJOTD0136C	0	4	4	0	8	Coagulation factor IX-binding protein subunit A	gi|82130933|	8.19485e-50	82	X
	BJOTD0150C	0	2	2	0	4	C-type lectin clone 2100755	gi|82134956|	2.56863e-26	89	X
	BJOTD0159C	0	1	1	2	4	C-type lectin clone 2100755	gi|82134956|	6.06629e-61	89	X
	BJOTD0160C	0	2	2	2	6	ACF 1/2 B-chain	gi|20562943|	6.67479e-62	89	X
	BJOTD0174C	0	1	1	2	4	Bothrojaracin subunit beta	gi|82124360|	1.95226e-64	93	X
	BJOTD0233C	0	1	1	4	6	ACF 1/2 B-chain	gi|20562943|	1.13298e-62	89	X
	BJOTD0242C	0	0	0	3	3	Trimecetin subunit beta	gi|82125513|	2.22679e-48	83	X
	BJOTD0246C	1	0	1	5	7	Coagulation factor IX-binding protein subunit A	gi|82130933|	1.73688e-49	80	X
	BJOTD0247C	0	0	0	4	4	ACF 1/2 A-chain	gi|20562937|	1.7296e-48	80	X
	BJOTD0256C	0	0	0	7	7	ACF 1/2 B-chain	gi|20562943|	4.95584e-62	90	X
	BJOTD0257C	0	0	0	3	3	Bothrojaracin subunit alpha	gi|82124362|	2.57966e-73	96	X
	BJOTD0286S	1	0	1	0	2	Botrocetin subunit alpha	gi|399125|	6.00569e-49	97	X
	BJOTD0313S	1	0	1	0	2	Bothrojaracin subunit beta	gi|82124360|	8.03008e-54	98	X
	BJOTD0317S	1	0	1	0	2	C-type lectin BiL	gi|82126834|	2.09013e-46	98	X
	BJOTD0342S	1	0	1	0	2	Bothrojaracin subunit alpha	gi|82124362|	1.49746e-36	80	X
	BJOTD0345S	1	0	1	0	2	Stejaggregin-A subunit alpha	gi|82129984|	1.21005e-62	86	X
	BJOTD0363S	1	0	1	0	2	Glycoprotein IB-binding protein subunit alpha	gi|82116886|	3.65852e-71	97	X
	BJOTD0364S	1	0	1	0	2	Botrocetin subunit beta	gi|399126|	1.64203e-71	96	X
	BJOTD0370S	1	0	1	0	2	Bothroinsularin subunit alpha	gi|229621684|	3.7205e-51	100	X
	BJOTD0398S	1	0	1	0	2	ACF 1/2 B-chain	gi|20562943|	4.3043e-60	87	X
	BJOTD0416S	1	0	1	0	2	Glycoprotein IB-binding protein subunit beta	gi|82116883|	4.92993e-58	87	X
	BJOTD0423S	0	1	1	0	2	Bothrojaracin subunit beta	gi|82124360|	5.25144e-63	91	X
	BJOTD0470S	0	1	1	0	2	ACF 1/2 B-chain	gi|20562943|	3.10725e-66	91	X
	BJOTD0503S	0	1	1	0	2	C-type lectin isoform 1	gi|215275173|	3.03041e-49	81	X
	BJOTD0521S	0	1	1	0	2	ACF 1/2 B-chain	gi|20562943|	2.98157e-58	86	X
	BJOTD0647S	0	0	0	1	1	Bothroinsularin subunit alpha	gi|229621684|	1.04713e-45	77	X
	BJOTD0757S	0	0	0	1	1	Deinagkistrodon acutus agglucetin-alpha 2 subunit precursor	gi|23321260|	3.73283e-48	92	N
	BJOTD0768S	0	0	0	1	1	Glycoprotein IB-binding protein subunit alpha	gi|82116886|	2.25709e-48	97	X
	BJOTD0799S	0	0	0	1	1	Bothroinsularin subunit alpha	gi|229621684|	1.0734e-34	82	X
	BJOTD0834S	0	0	0	1	1	Factor IX/X binding protein beta chain-3	gi|33341191|	7.64474e-37	95	N
	BJOTD0838S	0	0	0	1	1	C-type lectin	gi|294961102|	2.1933e-35	66	X
	BJOTD0877S	0	0	0	1	1	ACF 1/2 A-chain	gi|20562937|	2.68669e-17	84	X
	BJOTD0911S	0	0	0	1	1	Trimecetin subunit beta	gi|82125513|	1.35137e-30	70	X
	BJOTD0921S	0	0	0	1	1	C-type lectin isoform 1	gi|215275173|	3.10064e-42	76	X
	BJOTD0922S	0	0	0	1	1	Bothrojaracin subunit beta	gi|82124360|	1.45566e-66	93	X
	BJOTD0950S	0	0	0	1	1	C-type lectin BiL	gi|82126834|	2.88541e-84	98	X
	BPP
	BJOTD0013C	4	1	5	0	10	Bothrops insularis cluster BITB08	gi|20069130|	0	99	N
	BJOTD0026C	1	1	2	0	4	Bradykinin-potentiating and CNP precursors	gi|82202072|	3.25369e-23	93	X
	BJOTD0041C	2	1	3	3	9	Bradykinin-potentiating and CNP precursors	gi|82202072|	7.67989e-42	81	X
	BJOTD0050C	2	0	2	0	4	Bothrops jararaca bradykinin-potentiating/CNP precursor	gi|32478122|	0	99	N
	BJOTD0053C	2	2	4	0	8	Bothrops insularis cluster BITB08	gi|20069130|	0	99	N
	BJOTD0057C	6	6	12	0	24	Bradykinin-potentiating and CNP precursors	gi|82223405|	1.79238e-37	100	X
	BJOTD0062C	1	0	1	1	3	Bothrops jararaca bradykinin-potentiating/CNP precursor	gi|16124242|	5.38135e-178	98	N
	BJOTD0068C	7	5	12	8	32	Bradykinin-potentiating and CNP precursors	gi|189047126|	1.00597e-46	95	X
	BJOTD0072C	2	1	3	4	10	Bradykinin-potentiating protein precursor	gi|20069131|	1.30285e-41	100	X
	BJOTD0083C	2	1	3	0	6	Bothrops jararaca bradykinin-potentiating/CNP precursor	gi|32478122|	0	98	N
	BJOTD0088C	1	0	1	2	4	Bothrops jararaca bradykinin-potentiating/CNP precursor	gi|32478122|	8.43863e-143	98	N
	BJOTD0093C	4	0	4	11	19	Bothrops jararaca bradykinin-potentiating/CNP precursor	gi|32478122|	0	98	N
	BJOTD0110C	1	1	2	1	5	Bradykinin-potentiating and CNP precursors	gi|189047126|	7.84584e-85	96	X
	BJOTD0118C	0	8	8	1	17	Bothrops insularis cluster BITB08	gi|20069130|	0	99	N
	BJOTD0139C	0	2	2	0	4	Bothrops jararaca bradykinin-potentiating/CNP precursor	gi|32478122|	9.83295e-130	99	N
	BJOTD0140C	6	5	11	5	27	Bothrops jararaca mRNA for bradykinin-potentiating peptide	gi|1881400|	0	99	N
	BJOTD0144C	0	9	9	0	18	Bothrops insularis cluster BITB08	gi|20069130|	0	98	N
	BJOTD0178C	28	18	46	9	101	Bradykinin-potentiating and CNP precursors	gi|189047126|	2.19532e-101	99	X
	BJOTD0334S	1	0	1	0	2	Bothrops jararaca bradykinin-potentiating/CNP precursor	gi|32478122|	2.31324e-69	97	N
	BJOTD0379S	1	0	1	0	2	Bothrops insularis cluster BITB01A	gi|20069128|	1.14758e-47	97	N
	BJOTD0418S	1	0	1	0	2	Bothrops jararaca bradykinin-potentiating/CNP precursor	gi|32478122|	0	97	N
	BJOTD0419S	1	0	1	0	2	Bothrops insularis cluster BITB01A	gi|20069128|	1.38734e-113	97	N
	BJOTD0461S	0	1	1	0	2	Bothrops jararaca bradykinin-potentiating/CNP precursor	gi|32478122|	1.15626e-128	98	N
	BJOTD0646S	0	0	0	1	1	Bradykinin-potentiating and CNP precursors	gi|189047126|	9.13702e-72	97	X
	BJOTD0676S	0	0	0	1	1	Bradykinin-potentiating and CNP precursors	gi|82223405|	7.97716e-22	100	X
	PLA2
	BJOTD0047C	2	3	5	10	20	Phospholipase A2 2	gi|292630844|	3.08328e-49	86	X
	BJOTD0071C	3	4	7	0	14	Phospholipase A2 homolog bothropstoxin-1	gi|209572966|	2.99836e-81	100	X
	BJOTD0080C	4	12	16	0	32	Phospholipase A2 homolog M1-3-3	gi|17433168|	6.14996e-69	99	X
	BJOTD0098C	0	3	3	0	6	Phospholipase A2 precursor	gi|86450426|	6.41785e-55	88	X
	BJOTD0106C	0	2	2	0	4	Phospholipase A2 homolog 2	gi|166215047|	9.02492e-60	97	X
	BJOTD0111C	0	5	5	0	10	Hypotensive phospholipase A2	gi|25140377|	3.7514e-57	85	X
	BJOTD0112C	2	12	14	51	79	Hypotensive phospholipase A2	gi|25140377|	2.64231e-55	84	X
	BJOTD0300S	1	0	1	0	2	Sistrurus catenatus catenatus isolate cat3 phospholipase A2	gi|166012646|	2.33495e-156	92	N
	BJOTD0466S	0	1	1	0	2	Phospholipase A2 precursor	gi|86450426|	8.79228e-51	96	X
	BJOTD0468S	0	1	1	0	2	Trimeresurus flavoviridis phospholipase A2 gene cluster	gi|211926918|	1.80766e-29	81	N
	BJOTD0829S	0	0	0	1	1	Trimeresurus flavoviridis phospholipase A2 gene cluster	gi|211926918|	2.33606e-12	87	N
	BJOTD0844S	0	0	0	1	1	Trimeresurus flavoviridis pgPLA2a gene for phospholipase A2	gi|436250|	0	93	N
	LAAO
	BJOTD0009C	3	5	8	0	16	Crotalus atrox FAD-containing L-amino acid oxidase Apoxin 1	gi|5565691|	0	95	N
	BJOTD0043C	2	0	2	0	4	Crotalus adamanteus L-amino acid oxidase mRNA	gi|3426323|	0	94	N
	BJOTD0129C	2	1	3	3	9	L-amino-acid oxidase	gi|6093636|	2.14247e-121	95	X
	BJOTD0283S	1	0	1	0	2	Crotalus atrox FAD-containing L-amino acid oxidase Apoxin 1	gi|5565691|	0	93	N
	CRISP
	BJOTD0199C	5	1	6	13	25	Piscivorin	gi|48428840|	3.19708e-119	92	X
	svVEGF
	BJOTD0029C	2	0	2	7	11	Vascular endothelial growth factor toxin	gi|48428663|	2.85164e-76	100	X
	BJOTD0051C	2	1	3	2	8	Bothrops insularis vascular endothelial growth factor precursor	gi|15072459|	0	99	N
	BJOTD0076C	2	0	2	5	9	Bothrops insularis vascular endothelial growth factor precursor	gi|15072459|	0	99	N
	BJOTD0181C	0	0	0	2	2	Bothrops jararaca vascular endothelial growth factor precursor	gi|15072461|	0	99	N
	BJOTD0200C	1	0	1	10	12	Vascular endothelial growth factor toxin	gi|48428663|	2.22808e-50	100	X
	BJOTD0436S	0	1	1	0	2	Vascular endothelial growth factor 166 isoform precursor	gi|51555820|	3.75835e-89	97	X
	svNGF
	BJOTD0117C	0	6	6	0	12	Venom nerve growth factor	gi|82217029|	1.55924e-100	100	X
	Others
	BJOTD0162C	0	1	1	1	3	Gloydius blomhoffi brevicaudus mRNA for ecto-5'-nucleotidase	gi|211926755|	4.33973e-88	97	N
	BJOTD0249C	0	0	0	2	2	Ophiophagus hannah Ohanin precursor	gi|70927664|	3.05218e-63	74	N
	BJOTD0269S	1	0	1	0	2	Ophiophagus hannah Ohanin precursor	gi|70927664|	4.28941e-33	74	N
	BJOTD0297S	1	0	1	0	2	Ecto-5'-nucleotidase	gi|211926756|	6.08929e-78	97	X
	BJOTD0331S	1	0	1	0	2	Hyaluronidase	gi|113203667|	3.90737e-70	97	X
	BJOTD0439S	0	1	1	0	2	Phosphodiesterase	gi|109254994|	1.21594e-74	91	X
	BJOTD0513S	0	1	1	0	2	Ophiophagus hannah Ohanin precursor	gi|70927664|	2.01325e-63	75	N
	BJOTD0659S	0	0	0	1	1	Crotalus durissus terrificus crotasin (Cts-p2) gene	gi|14915765|	2.53879e-22	80	N
	BJOTD0759S	0	0	0	1	1	Dipeptidylpeptidase 4a	gi|40363634|	1.10731e-107	98	X
	BJOTD0762S	0	0	0	1	1	Truncated hyaluronidase	gi|113203693|	3.10865e-52	95	X
	BJOTD0823S	0	0	0	1	1	Truncated hyaluronidase	gi|224579039|	3.3256e-66	99	X
	BJOTD0850S	0	0	0	1	1	Ophiophagus hannah Ohanin precursor	gi|70927664|	1.2829e-40	80	N
	NOTES
	AF Adult female
	AM Adult male
	AT Adult total
	N newborn
	*% of sequence identity (Blast analysis)
	**BLAST X or N analysis
